# Supplementary material for: ﻿A new species of Lophostreptus Cook, 1895 discovered among syntypes of L.regularis Attems, 1909 (Diplopoda, Spirostreptida, Spirostreptidae)
Source: Zookeys. 2024 Jan 10;1188:265–74. doi: 10.3897/zookeys.1188.115802 (PMC10795067; doi:10.3897/zookeys.1188.115802)
Supplement: XML Treatment for Lophostreptus [file zookeys.1188.115802-treatment1.xml]

<!DOCTYPE tp:taxon-treatment
  PUBLIC "-//TaxonX//DTD Taxonomic Treatment Publishing DTD v0 20100105//EN" "tax-treatment-NSO.dtd">
<tp:taxon-treatment xmlns:tp="http://www.plazi.org/taxpub"><tp:treatment-meta><kwd-group><label>Taxon classification</label><kwd>
                <named-content content-type="kingdom">Animalia</named-content>
              </kwd><kwd>
                <named-content content-type="order">Spirostreptida</named-content>
              </kwd><kwd>
                <named-content content-type="family">Spirostreptidae</named-content>
              </kwd></kwd-group><mixed-citation publication-type="journal"><person-group><name><surname>Enghoff</surname><given-names>Henrik</given-names></name><name><surname>Akkari</surname><given-names>Nesrine</given-names></name></person-group><article-title>﻿A new species of <italic><tp:taxon-name><tp:taxon-name-part taxon-name-part-type="genus" reg="Lophostreptus">Lophostreptus</tp:taxon-name-part></tp:taxon-name></italic> Cook, 1895 discovered among syntypes of <italic><tp:taxon-name><tp:taxon-name-part taxon-name-part-type="genus" reg="Lophostreptus">L.</tp:taxon-name-part><tp:taxon-name-part taxon-name-part-type="species" reg="regularis">regularis</tp:taxon-name-part></tp:taxon-name></italic> Attems, 1909 (<tp:taxon-name><tp:taxon-name-part taxon-name-part-type="class">Diplopoda</tp:taxon-name-part></tp:taxon-name>, <tp:taxon-name><tp:taxon-name-part taxon-name-part-type="order">Spirostreptida</tp:taxon-name-part></tp:taxon-name>, <tp:taxon-name><tp:taxon-name-part taxon-name-part-type="family">Spirostreptidae</tp:taxon-name-part></tp:taxon-name>)</article-title><source>Zookeys</source><day>10</day><month>01</month><year>2024</year><volume>1188</volume><fpage>265</fpage><lpage>274</lpage><pub-id pub-id-type="doi">10.3897/zookeys.1188.115802</pub-id></mixed-citation></tp:treatment-meta><tp:nomenclature><label>﻿Genus</label><tp:taxon-name>
              <object-id xmlns:xlink="http://www.w3.org/1999/xlink" content-type="arpha" xlink:type="simple">AA7E91A8-EDE4-5325-AF19-6CED5F937EF3</object-id>
              <tp:taxon-name-part taxon-name-part-type="genus" reg="Lophostreptus">Lophostreptus</tp:taxon-name-part>
            </tp:taxon-name><tp:taxon-authority>Cook, 1895</tp:taxon-authority></tp:nomenclature><tp:treatment-sec sec-type="type species" id="SECID0EOIAC"><title>Type species.</title><p><italic><tp:taxon-name><tp:taxon-name-part taxon-name-part-type="genus" reg="Glyphijulus">Glyphijulus</tp:taxon-name-part><tp:taxon-name-part taxon-name-part-type="species" reg="magnus">magnus</tp:taxon-name-part></tp:taxon-name></italic> Karsch, 1881, by original designation. Male not known.</p></tp:treatment-sec><tp:treatment-sec sec-type="diagnosis" id="SECID0E6IAC"><title>Diagnosis.</title><p>A trachystreptoform (sensu <xref ref-type="bibr" rid="B9">Enghoff et al. in press</xref>) genus with the anterior margin of collum unmodified, the lateroapical metaplical process (<italic>lap</italic>) of the gonopod coxa inclined or abruptly bent laterad, and the generally slender gonopod telopodite carrying a platelike post-torsal extension (<italic>sf</italic>) or at least with a marked ‘knee’ (<italic>kn</italic>) at the same place (from <xref ref-type="bibr" rid="B9">Enghoff et al. in press</xref>).</p></tp:treatment-sec><tp:treatment-sec sec-type="Other included species" id="SECID0EFKAC"><title>Other included species.</title><p><italic><tp:taxon-name><tp:taxon-name-part taxon-name-part-type="genus" reg="Lophostreptus">Lophostreptus</tp:taxon-name-part><tp:taxon-name-part taxon-name-part-type="species" reg="armatus">armatus</tp:taxon-name-part></tp:taxon-name></italic> Pocock, 1896.</p><p><italic><tp:taxon-name><tp:taxon-name-part taxon-name-part-type="genus" reg="Lophostreptus">Lophostreptus</tp:taxon-name-part><tp:taxon-name-part taxon-name-part-type="species" reg="bicolor">bicolor</tp:taxon-name-part></tp:taxon-name></italic> Carl, 1909.</p><p><italic><tp:taxon-name><tp:taxon-name-part taxon-name-part-type="genus" reg="Lophostreptus">Lophostreptus</tp:taxon-name-part><tp:taxon-name-part taxon-name-part-type="species" reg="cameranii">cameranii</tp:taxon-name-part></tp:taxon-name></italic> Silvestri, 1896. Male not known.</p><p><italic><tp:taxon-name><tp:taxon-name-part taxon-name-part-type="genus" reg="Lophostreptus">Lophostreptus</tp:taxon-name-part><tp:taxon-name-part taxon-name-part-type="species" reg="luridus">luridus</tp:taxon-name-part></tp:taxon-name></italic> Attems, 1934. Male not known.</p><p><italic><tp:taxon-name><tp:taxon-name-part taxon-name-part-type="genus" reg="Lophostreptus">Lophostreptus</tp:taxon-name-part><tp:taxon-name-part taxon-name-part-type="species" reg="magombera">magombera</tp:taxon-name-part></tp:taxon-name></italic><xref ref-type="bibr" rid="B9">Enghoff et al. (in press)</xref>.</p><p><italic><tp:taxon-name><tp:taxon-name-part taxon-name-part-type="genus" reg="Lophostreptus">Lophostreptus</tp:taxon-name-part><tp:taxon-name-part taxon-name-part-type="species" reg="minimus">minimus</tp:taxon-name-part></tp:taxon-name></italic> Mwabvu &amp; VandenSpiegel, 2009.</p><p><italic><tp:taxon-name><tp:taxon-name-part taxon-name-part-type="genus" reg="Lophostreptus">Lophostreptus</tp:taxon-name-part><tp:taxon-name-part taxon-name-part-type="species" reg="poriger">poriger</tp:taxon-name-part></tp:taxon-name></italic> Verhoeff, 1941. Male not known.</p><p><italic><tp:taxon-name><tp:taxon-name-part taxon-name-part-type="genus" reg="Lophostreptus">Lophostreptus</tp:taxon-name-part><tp:taxon-name-part taxon-name-part-type="species" reg="similis">similis</tp:taxon-name-part></tp:taxon-name></italic> Attems, 1914.</p><p><italic><tp:taxon-name><tp:taxon-name-part taxon-name-part-type="genus" reg="Lophostreptus">Lophostreptus</tp:taxon-name-part><tp:taxon-name-part taxon-name-part-type="species" reg="tersus">tersus</tp:taxon-name-part></tp:taxon-name></italic> (Cook, 1896).</p><p><italic><tp:taxon-name><tp:taxon-name-part taxon-name-part-type="genus" reg="Lophostreptus">Lophostreptus</tp:taxon-name-part><tp:taxon-name-part taxon-name-part-type="species" reg="ulopygus">ulopygus</tp:taxon-name-part></tp:taxon-name></italic> Attems, 1928. Male not known.</p></tp:treatment-sec><ref-list><ref id="B9"><mixed-citation xmlns:xlink="http://www.w3.org/1999/xlink" xlink:type="simple"><person-group><name name-style="western"><surname>Enghoff</surname><given-names>H</given-names></name><name name-style="western"><surname>Ngute</surname><given-names>ASK</given-names></name><name name-style="western"><surname>Kwezaura</surname><given-names>RL</given-names></name><name name-style="western"><surname>Laizzer</surname><given-names>RL</given-names></name><name name-style="western"><surname>Lyatuu</surname><given-names>HM</given-names></name><name name-style="western"><surname>Mhagawale</surname><given-names>W</given-names></name><name name-style="western"><surname>Mnendendo</surname><given-names>HR</given-names></name><name name-style="western"><surname>Marshall</surname><given-names>AR</given-names></name></person-group> (<year>in press</year>) A mountain of millipedes XI. The trachystreptoform spirostreptids of the Udzungwa Mountains, Tanzania (<tp:taxon-name><tp:taxon-name-part taxon-name-part-type="class">Diplopoda</tp:taxon-name-part></tp:taxon-name>, <tp:taxon-name><tp:taxon-name-part taxon-name-part-type="order">Spirostreptida</tp:taxon-name-part></tp:taxon-name>, <tp:taxon-name><tp:taxon-name-part taxon-name-part-type="family">Spirostreptidae</tp:taxon-name-part></tp:taxon-name>). European Journal of Taxonomy.</mixed-citation></ref></ref-list></tp:taxon-treatment>
