# Supplementary material for: ﻿A new species of Lophostreptus Cook, 1895 discovered among syntypes of L.regularis Attems, 1909 (Diplopoda, Spirostreptida, Spirostreptidae)
Source: Zookeys. 2024 Jan 10;1188:265–74. doi: 10.3897/zookeys.1188.115802 (PMC10795067; doi:10.3897/zookeys.1188.115802)
Supplement: XML Treatment for Lophostreptus tersus [file zookeys.1188.115802-treatment2.xml]

<!DOCTYPE tp:taxon-treatment
  PUBLIC "-//TaxonX//DTD Taxonomic Treatment Publishing DTD v0 20100105//EN" "tax-treatment-NSO.dtd">
<tp:taxon-treatment xmlns:tp="http://www.plazi.org/taxpub"><tp:treatment-meta><kwd-group><label>Taxon classification</label><kwd>
                <named-content content-type="kingdom">Animalia</named-content>
              </kwd><kwd>
                <named-content content-type="order">Spirostreptida</named-content>
              </kwd><kwd>
                <named-content content-type="family">Spirostreptidae</named-content>
              </kwd></kwd-group><mixed-citation publication-type="journal"><person-group><name><surname>Enghoff</surname><given-names>Henrik</given-names></name><name><surname>Akkari</surname><given-names>Nesrine</given-names></name></person-group><article-title>﻿A new species of <italic><tp:taxon-name><tp:taxon-name-part taxon-name-part-type="genus" reg="Lophostreptus">Lophostreptus</tp:taxon-name-part></tp:taxon-name></italic> Cook, 1895 discovered among syntypes of <italic><tp:taxon-name><tp:taxon-name-part taxon-name-part-type="genus" reg="Lophostreptus">L.</tp:taxon-name-part><tp:taxon-name-part taxon-name-part-type="species" reg="regularis">regularis</tp:taxon-name-part></tp:taxon-name></italic> Attems, 1909 (<tp:taxon-name><tp:taxon-name-part taxon-name-part-type="class">Diplopoda</tp:taxon-name-part></tp:taxon-name>, <tp:taxon-name><tp:taxon-name-part taxon-name-part-type="order">Spirostreptida</tp:taxon-name-part></tp:taxon-name>, <tp:taxon-name><tp:taxon-name-part taxon-name-part-type="family">Spirostreptidae</tp:taxon-name-part></tp:taxon-name>)</article-title><source>Zookeys</source><day>10</day><month>01</month><year>2024</year><volume>1188</volume><fpage>265</fpage><lpage>274</lpage><pub-id pub-id-type="doi">10.3897/zookeys.1188.115802</pub-id></mixed-citation></tp:treatment-meta><tp:nomenclature><label>﻿</label><tp:taxon-name>
              <object-id xmlns:xlink="http://www.w3.org/1999/xlink" content-type="arpha" xlink:type="simple">B795E2CF-469B-52B0-9DA1-A4E28665891F</object-id>
              <tp:taxon-name-part taxon-name-part-type="genus" reg="Lophostreptus">Lophostreptus</tp:taxon-name-part>
              <tp:taxon-name-part taxon-name-part-type="species" reg="tersus">tersus</tp:taxon-name-part>
            </tp:taxon-name><tp:taxon-authority>(Cook, 1896)</tp:taxon-authority><tp:nomenclature-citation-list><tp:nomenclature-citation><tp:taxon-name>
                  <tp:taxon-name-part taxon-name-part-type="genus" reg="Ptilostreptus">Ptilostreptus</tp:taxon-name-part>
                  <tp:taxon-name-part taxon-name-part-type="species" reg="tersus">tersus</tp:taxon-name-part>
                </tp:taxon-name><comment>Cook, 1896: 57.</comment></tp:nomenclature-citation><tp:nomenclature-citation><tp:taxon-name>
                  <tp:taxon-name-part taxon-name-part-type="genus" reg="Lophostreptus">Lophostreptus</tp:taxon-name-part>
                  <tp:taxon-name-part taxon-name-part-type="species" reg="ptilostreptoides">ptilostreptoides</tp:taxon-name-part>
                </tp:taxon-name><comment>Carl, 1909: 321, synonymized by <xref ref-type="bibr" rid="B9">Enghoff et al. (in press)</xref> [synonymy tentatively suggested by <xref ref-type="bibr" rid="B3">Carl (1909</xref>: 317)].</comment></tp:nomenclature-citation><tp:nomenclature-citation><tp:taxon-name>
                  <tp:taxon-name-part taxon-name-part-type="genus" reg="Lophostreptus">Lophostreptus</tp:taxon-name-part>
                  <tp:taxon-name-part taxon-name-part-type="species" reg="regularis">regularis</tp:taxon-name-part>
                </tp:taxon-name><comment>Attems, 1909: 31, synonymized with <tp:taxon-name><tp:taxon-name-part taxon-name-part-type="genus" reg="Lophostreptus">L.</tp:taxon-name-part><tp:taxon-name-part taxon-name-part-type="species" reg="ptilostreptoides">ptilostreptoides</tp:taxon-name-part></tp:taxon-name> by <xref ref-type="bibr" rid="B12">Krabbe (1982</xref>: 258).</comment></tp:nomenclature-citation><tp:nomenclature-citation><tp:taxon-name>
                  <tp:taxon-name-part taxon-name-part-type="genus" reg="Lophostreptus">Lophostreptus</tp:taxon-name-part>
                  <tp:taxon-name-part taxon-name-part-type="species" reg="tersus">tersus</tp:taxon-name-part>
                </tp:taxon-name><comment>: <xref ref-type="bibr" rid="B2">Attems (1914</xref>: 143).</comment></tp:nomenclature-citation><tp:nomenclature-citation><tp:taxon-name>
                  <tp:taxon-name-part taxon-name-part-type="genus" reg="Lophostreptus">Lophostreptus</tp:taxon-name-part>
                  <tp:taxon-name-part taxon-name-part-type="species" reg="malleolus">malleolus</tp:taxon-name-part>
                </tp:taxon-name><comment>Kraus, 1958: 12, synonymized with <tp:taxon-name><tp:taxon-name-part taxon-name-part-type="genus" reg="Lophostreptus">L.</tp:taxon-name-part><tp:taxon-name-part taxon-name-part-type="species" reg="ptilostreptoides">ptilostreptoides</tp:taxon-name-part></tp:taxon-name> by <xref ref-type="bibr" rid="B6">Demange and Mauriès (1975</xref>: 79).</comment></tp:nomenclature-citation><tp:nomenclature-citation><tp:taxon-name>
                  <tp:taxon-name-part taxon-name-part-type="genus" reg="Lophogonus">Lophogonus</tp:taxon-name-part>
                  <tp:taxon-name-part taxon-name-part-type="species" reg="ptilostreptoides">ptilostreptoides</tp:taxon-name-part>
                </tp:taxon-name><comment>: <xref ref-type="bibr" rid="B6">Demange and Mauriès (1975</xref>: 78).</comment></tp:nomenclature-citation></tp:nomenclature-citation-list></tp:nomenclature><tp:treatment-sec sec-type="material" id="SECID0ENDAE"><title>Material examined.</title><p><bold><italic>Lectotype</italic> of <italic><tp:taxon-name><tp:taxon-name-part taxon-name-part-type="genus" reg="Lophostreptus">L.</tp:taxon-name-part><tp:taxon-name-part taxon-name-part-type="species" reg="regularis">regularis</tp:taxon-name-part></tp:taxon-name></italic></bold> (<abbrev xmlns:xlink="http://www.w3.org/1999/xlink" xlink:title="Naturhistorisches Museum Wien" id="ABBRID0ECEAE" xlink:type="simple">NHMW</abbrev> MY8871) 1 slide with a pair of gonopods, one telopodite broken off. “1. 2. Bp cf” “Lophostreptus/ regularis/ Kibonoto” [leg. Sjöstedt Y., 1905–1906, &amp; don. Sjöstedt/ Attems]”. Lectotype here designated. <bold><italic>Paralectotypes</italic> of <italic><tp:taxon-name><tp:taxon-name-part taxon-name-part-type="genus" reg="Lophostreptus">L.</tp:taxon-name-part><tp:taxon-name-part taxon-name-part-type="species" reg="regularis">regularis</tp:taxon-name-part></tp:taxon-name></italic> NHRS</bold>:1 ♂, 6 ♀♀; Kilimandjaro, Kibonoto, Stepp-Kulturzon; 1000–1900 m a.s.l.; Oct. 1905; Y. Sjöstedt leg.; also a second ♂ of a different species, see below (NHRS-TOBI 000005480); 4 ♀♀; Kilimandjaro, Kibonoto, Massaistäppen; 1000 m a.s.l.; 23 Aug. 19905; Y. Sjöstedt leg. (NHRS-TOBI 000005478); 1 ♀; Usambara, Tanga, Jun. 1905; Y. Sjöstedt leg. (NHRS-TOBI-000005482); 4♀♀; Kilimandjaro, Kibonoto; Nov. 1905; Y. Sjöstedt leg.; under multnande blad I bananfarmerkulturzon (under decaying leaves in banana farm cultural zone) (NHRS-TOBI-000005476); 4♀♀; Kilimandjaro, Kibonoto; 1300 m a.s.l.; 1905; Y. Sjöstedt leg. I förnan under nedfallna plantanblad (in förna [plant litter] under fallen plantain leaves) (NHRS-TOBI-000005479);1 ♀; Kilimandjaro, Kibonoto; 1905; Y. Sjöstedt leg.; Mischwald – Kulturzone (NHRS-TOBI-000005481); 4♀♀, 4 anamorphic juv.; Kilimandjaro, Kibonoto; Nov. 1905; Y. Sjöstedt leg.; Kulturzon (NHRS-TOBI-0000077). <bold><abbrev xmlns:xlink="http://www.w3.org/1999/xlink" xlink:title="Naturhistorisches Museum Wien" id="ABBRID0EOFAE" xlink:type="simple">NHMW</abbrev></bold>: 1 ♀ anterior body section, 1 ♀, 4 ♀♀ anterior body sections, 5 posterior body sections, 5 middle parts, 3 vials: head, collum &amp; body segments; head &amp; body segments (labelled “♂”); head, collum &amp; body sections (labelled “♀”); 1 slide: three pairs of legs, antenna, gnathochilarium. Tanzania, Kilimanjaro region, Hai district, Steppe, cultivated area, mixed forest 1000–1900 m “1) <tp:taxon-name><tp:taxon-name-part taxon-name-part-type="genus" reg="Lophostreptus">Lophostreptus</tp:taxon-name-part><tp:taxon-name-part taxon-name-part-type="species" reg="regularis">regularis</tp:taxon-name-part></tp:taxon-name> Att/ Kilimandjaro, Kibonoto/ Steppe – Kulturzone 1000–1900 m/ Sjöstedt” (<abbrev xmlns:xlink="http://www.w3.org/1999/xlink" xlink:title="Naturhistorisches Museum Wien" id="ABBRID0E3FAE" xlink:type="simple">NHMW</abbrev> MY2466); 2 ♀♀, 2 ♀♀ anterior body sections, 3 juveniles, 1 juvenile anterior body section, three middle parts, three posterior body sections. Tanzania, Kilimanjaro region, Hai district, “Kibonoto” under rotten leaves, banana plantations “2) <tp:taxon-name><tp:taxon-name-part taxon-name-part-type="genus" reg="Lophostreptus">Lophostreptus</tp:taxon-name-part><tp:taxon-name-part taxon-name-part-type="species" reg="regularis">regularis</tp:taxon-name-part></tp:taxon-name>/ Kilimandjaro. Kibonoto/ In Farmen unter ver-/ faulten blättern/ Sjöstedt” (<abbrev xmlns:xlink="http://www.w3.org/1999/xlink" xlink:title="Naturhistorisches Museum Wien" id="ABBRID0EKGAE" xlink:type="simple">NHMW</abbrev> MY2467); slides “<tp:taxon-name><tp:taxon-name-part taxon-name-part-type="genus" reg="Lophostreptus">Lophostreptus</tp:taxon-name-part></tp:taxon-name>/ <tp:taxon-name><tp:taxon-name-part taxon-name-part-type="genus" reg="Lophostreptus"/><tp:taxon-name-part taxon-name-part-type="species" reg="regularis">regularis</tp:taxon-name-part></tp:taxon-name>/ Kibonoto”, “Sjöstedt”: 1) “♂ [note in shorthand]” two pairs of legs and three single legs, 2) gonopods, one is dissected, 3) “♂ 3. 4. Sg” two segments, 4) “♀ 2. 1. 3. Bp” gnathochilarium and three pairs of legs, 5) “♀♀(KOH)” parts of segments (<abbrev xmlns:xlink="http://www.w3.org/1999/xlink" xlink:title="Naturhistorisches Museum Wien" id="ABBRID0E4GAE" xlink:type="simple">NHMW</abbrev> MY 4076). <bold><abbrev xmlns:xlink="http://www.w3.org/1999/xlink" xlink:title="Museum für Naturkunde Berlin" id="ABBRID0ECHAE" xlink:type="simple">MfN</abbrev></bold>: 10 specimens in several fragments. Although the type material is supposed to include 2 males, 5 females and 3 juveniles, we were not able to find any male among the specimens.</p></tp:treatment-sec><tp:treatment-sec sec-type="remarks" id="SECID0EGHAE"><title>Remarks.</title><p>This species was discussed at length by <xref ref-type="bibr" rid="B9">Enghoff et al. (in press)</xref>. Because the type material of <italic><tp:taxon-name><tp:taxon-name-part taxon-name-part-type="genus" reg="Lophostreptus">Lophostreptus</tp:taxon-name-part><tp:taxon-name-part taxon-name-part-type="species" reg="regularis">regularis</tp:taxon-name-part></tp:taxon-name></italic> contains two species, we here designate a lectotype of this nominal species although it is regarded as a junior synonym of <italic><tp:taxon-name><tp:taxon-name-part taxon-name-part-type="genus" reg="Lophostreptus">L.</tp:taxon-name-part><tp:taxon-name-part taxon-name-part-type="species" reg="tersus">tersus</tp:taxon-name-part></tp:taxon-name></italic>. We also provide details of the type material of <italic><tp:taxon-name><tp:taxon-name-part taxon-name-part-type="genus" reg="Lophostreptus">L.</tp:taxon-name-part><tp:taxon-name-part taxon-name-part-type="species" reg="regularis">regularis</tp:taxon-name-part></tp:taxon-name></italic> kept in <abbrev xmlns:xlink="http://www.w3.org/1999/xlink" xlink:title="Naturhistorisches Museum Wien" id="ABBRID0ERIAE" xlink:type="simple">NHMW</abbrev>. Further paralectotypes are housed in Naturhistoriska Riksmuseet Stockholm (<named-content xmlns:xlink="http://www.w3.org/1999/xlink" content-type="dwc:institutional_code" xlink:title="Naturhistoriska Riksmuseet Stockholm" xlink:href="http://grbio.org/institution/naturhistoriska-riksmuseet" xlink:type="simple">NRMS</named-content>) and Museum für Naturkunde Berlin (<abbrev xmlns:xlink="http://www.w3.org/1999/xlink" xlink:title="Museum für Naturkunde Berlin" id="ABBRID0EZIAE" xlink:type="simple">MfN</abbrev>) (see list of material) – to our knowledge, there are no syntypes of this species in any other collection.</p></tp:treatment-sec><ref-list><ref id="B9"><mixed-citation xmlns:xlink="http://www.w3.org/1999/xlink" xlink:type="simple"><person-group><name name-style="western"><surname>Enghoff</surname><given-names>H</given-names></name><name name-style="western"><surname>Ngute</surname><given-names>ASK</given-names></name><name name-style="western"><surname>Kwezaura</surname><given-names>RL</given-names></name><name name-style="western"><surname>Laizzer</surname><given-names>RL</given-names></name><name name-style="western"><surname>Lyatuu</surname><given-names>HM</given-names></name><name name-style="western"><surname>Mhagawale</surname><given-names>W</given-names></name><name name-style="western"><surname>Mnendendo</surname><given-names>HR</given-names></name><name name-style="western"><surname>Marshall</surname><given-names>AR</given-names></name></person-group> (<year>in press</year>) A mountain of millipedes XI. The trachystreptoform spirostreptids of the Udzungwa Mountains, Tanzania (<tp:taxon-name><tp:taxon-name-part taxon-name-part-type="class">Diplopoda</tp:taxon-name-part></tp:taxon-name>, <tp:taxon-name><tp:taxon-name-part taxon-name-part-type="order">Spirostreptida</tp:taxon-name-part></tp:taxon-name>, <tp:taxon-name><tp:taxon-name-part taxon-name-part-type="family">Spirostreptidae</tp:taxon-name-part></tp:taxon-name>). European Journal of Taxonomy.</mixed-citation></ref><ref id="B3"><mixed-citation xmlns:xlink="http://www.w3.org/1999/xlink" xlink:type="simple"><person-group><name name-style="western"><surname>Carl</surname><given-names>J</given-names></name></person-group> (<year>1909</year>) <article-title>Reise von Dr. J. Carl im nördlichen Central-Afrikanischen Seengebiet; Diplopoden.</article-title><source>Revue Suisse de Zoologie</source><volume>17</volume>(<issue>2</issue>): <fpage>281</fpage>–<lpage>365</lpage>. <ext-link xlink:href="10.5962/bhl.part.75198" ext-link-type="doi" xlink:type="simple">https://doi.org/10.5962/bhl.part.75198</ext-link></mixed-citation></ref><ref id="B12"><mixed-citation xmlns:xlink="http://www.w3.org/1999/xlink" xlink:type="simple"><person-group><name name-style="western"><surname>Krabbe</surname><given-names>E</given-names></name></person-group> (<year>1982</year>) <article-title>Systematik der <tp:taxon-name><tp:taxon-name-part taxon-name-part-type="family">Spirostreptidae</tp:taxon-name-part></tp:taxon-name> (<tp:taxon-name><tp:taxon-name-part taxon-name-part-type="class">Diplopoda</tp:taxon-name-part></tp:taxon-name>, <tp:taxon-name><tp:taxon-name-part taxon-name-part-type="phylum">Spirostreptomorpha</tp:taxon-name-part></tp:taxon-name>). Abhandlungen des naturwissenschaftlichen Vereins in Hamburg, N.F.</article-title><volume>24</volume>: <fpage>1</fpage>–<lpage>476</lpage>.</mixed-citation></ref><ref id="B2"><mixed-citation xmlns:xlink="http://www.w3.org/1999/xlink" xlink:type="simple"><person-group><name name-style="western"><surname>Attems</surname><given-names>CG</given-names></name></person-group> (<year>1914</year>) Afrikanische Spirostreptiden, nebst Überblick über die Spirostreptiden orbis terrarum. Zoologica (Stuttgart) 25(65/66): 1–233.</mixed-citation></ref><ref id="B6"><mixed-citation xmlns:xlink="http://www.w3.org/1999/xlink" xlink:type="simple"><person-group><name name-style="western"><surname>Demange</surname><given-names>J-D</given-names></name><name name-style="western"><surname>Mauriès</surname><given-names>J-P</given-names></name></person-group> (<year>1975</year>) Myriapodes-Diplopodes des Monts Nimba et Tonkoui (Côte d’Ivoire, Guinée) récoltés par M. Lamoote et ses collaborateurs de 1942 à 1950. Étude systématique, caractérisation des Diopsiulides Africains, révision de <tp:taxon-name><tp:taxon-name-part taxon-name-part-type="tribe">Trachystreptini</tp:taxon-name-part></tp:taxon-name>, essai de classification des <tp:taxon-name><tp:taxon-name-part taxon-name-part-type="family">Cordyloporidae</tp:taxon-name-part></tp:taxon-name>. Annales du Musée Royale de l’Arique Centrale – Tervuren, Belgique – Serie in-8° – Sciences Zoologiques 212: 1–192.</mixed-citation></ref></ref-list></tp:taxon-treatment>
