# Supplementary material for: ﻿A new species of Lophostreptus Cook, 1895 discovered among syntypes of L.regularis Attems, 1909 (Diplopoda, Spirostreptida, Spirostreptidae)
Source: Zookeys. 2024 Jan 10;1188:265–74. doi: 10.3897/zookeys.1188.115802 (PMC10795067; doi:10.3897/zookeys.1188.115802)
Supplement: XML Treatment for Lophostreptus neglectus [file zookeys.1188.115802-treatment3.xml]

<!DOCTYPE tp:taxon-treatment
  PUBLIC "-//TaxonX//DTD Taxonomic Treatment Publishing DTD v0 20100105//EN" "tax-treatment-NSO.dtd">
<tp:taxon-treatment xmlns:tp="http://www.plazi.org/taxpub"><tp:treatment-meta><kwd-group><label>Taxon classification</label><kwd>
                <named-content content-type="kingdom">Animalia</named-content>
              </kwd><kwd>
                <named-content content-type="order">Spirostreptida</named-content>
              </kwd><kwd>
                <named-content content-type="family">Spirostreptidae</named-content>
              </kwd></kwd-group><mixed-citation publication-type="journal"><person-group><name><surname>Enghoff</surname><given-names>Henrik</given-names></name><name><surname>Akkari</surname><given-names>Nesrine</given-names></name></person-group><article-title>﻿A new species of <italic><tp:taxon-name><tp:taxon-name-part taxon-name-part-type="genus" reg="Lophostreptus">Lophostreptus</tp:taxon-name-part></tp:taxon-name></italic> Cook, 1895 discovered among syntypes of <italic><tp:taxon-name><tp:taxon-name-part taxon-name-part-type="genus" reg="Lophostreptus">L.</tp:taxon-name-part><tp:taxon-name-part taxon-name-part-type="species" reg="regularis">regularis</tp:taxon-name-part></tp:taxon-name></italic> Attems, 1909 (<tp:taxon-name><tp:taxon-name-part taxon-name-part-type="class">Diplopoda</tp:taxon-name-part></tp:taxon-name>, <tp:taxon-name><tp:taxon-name-part taxon-name-part-type="order">Spirostreptida</tp:taxon-name-part></tp:taxon-name>, <tp:taxon-name><tp:taxon-name-part taxon-name-part-type="family">Spirostreptidae</tp:taxon-name-part></tp:taxon-name>)</article-title><source>Zookeys</source><day>10</day><month>01</month><year>2024</year><volume>1188</volume><fpage>265</fpage><lpage>274</lpage><pub-id pub-id-type="doi">10.3897/zookeys.1188.115802</pub-id></mixed-citation></tp:treatment-meta><tp:nomenclature><label>﻿</label><tp:taxon-name>
              <object-id xmlns:xlink="http://www.w3.org/1999/xlink" content-type="arpha" xlink:type="simple">926B7C3F-50F8-5636-BE29-CDF831C6C6B9</object-id>
              <tp:taxon-name-part taxon-name-part-type="genus" reg="Lophostreptus">Lophostreptus</tp:taxon-name-part>
              <tp:taxon-name-part taxon-name-part-type="species" reg="neglectus">neglectus</tp:taxon-name-part>
              <object-id xmlns:xlink="http://www.w3.org/1999/xlink" content-type="zoobank" xlink:type="simple">https://zoobank.org/2BF66A14-5F02-4BEB-AE55-72AF29565ABF</object-id>
            </tp:taxon-name><tp:taxon-status xmlns:xlink="http://www.w3.org/1999/xlink" xlink:type="simple">sp. nov.</tp:taxon-status><xref ref-type="fig" rid="F1">Figs 1</xref><xref ref-type="fig" rid="F2">, 2</xref><xref ref-type="fig" rid="F3">, 3</xref></tp:nomenclature><tp:treatment-sec sec-type="diagnosis" id="SECID0ESKAE"><title>Diagnosis.</title><p>Differing from all other species of <italic><tp:taxon-name><tp:taxon-name-part taxon-name-part-type="genus" reg="Lophostreptus">Lophostreptus</tp:taxon-name-part></tp:taxon-name></italic> of which the male characters are known (see Remarks) by the shape of the distal part of the gonopod coxa.</p></tp:treatment-sec><tp:treatment-sec sec-type="etymology" id="SECID0EILAE"><title>Etymology.</title><p>Named ‘<tp:taxon-name><tp:taxon-name-part taxon-name-part-type="genus" reg="Lophostreptus"/><tp:taxon-name-part taxon-name-part-type="species" reg="neglectus">neglectus</tp:taxon-name-part></tp:taxon-name>’ (adjective) because this species remained neglected despite a slide containing its gonopods in Attems’ type material (Fig. <xref ref-type="fig" rid="F3">3C</xref>).</p></tp:treatment-sec><tp:treatment-sec sec-type="material" id="SECID0E2LAE"><title>Material examined.</title><p><bold><italic>Holotype</italic>.</bold> ♂, Tanzania, Kilimandjaro, Kibonoto, Stepp-Kulturzon; 1000–1900 m a.s.l.; Oct. 1905; Y. Sjöstedt leg., NHRS-TOBI 000005630; separated from sample of 2 ♂♂, 6 ♀♀; syntypes (now paralectotypes) of <italic><tp:taxon-name><tp:taxon-name-part taxon-name-part-type="genus" reg="Lophostreptus">Lophostreptus</tp:taxon-name-part><tp:taxon-name-part taxon-name-part-type="species" reg="regularis">regularis</tp:taxon-name-part></tp:taxon-name></italic> (NHRS-TOBI 000005480). <bold><italic>Paratype</italic>.</bold> Tanzania, Kilimanjaro region, Hai district, “Kibonoto”, syntype of <italic><tp:taxon-name><tp:taxon-name-part taxon-name-part-type="genus" reg="Lophostreptus">Lophostreptus</tp:taxon-name-part><tp:taxon-name-part taxon-name-part-type="species" reg="regularis">regularis</tp:taxon-name-part></tp:taxon-name></italic><abbrev xmlns:xlink="http://www.w3.org/1999/xlink" xlink:title="Naturhistorisches Museum Wien" id="ABBRID0EANAE" xlink:type="simple">NHMW</abbrev> MY10381, slide “6” (ex <abbrev xmlns:xlink="http://www.w3.org/1999/xlink" xlink:title="Naturhistorisches Museum Wien" id="ABBRID0EENAE" xlink:type="simple">NHMW</abbrev> MY 4076). “1. 2. Bp cf Kilimandjaro” gonopods and two pairs of legs. “Kibonoto” [leg. Sjöstedt Y., 1905–1906, &amp; don. Sjöstedt/ Attems]”.</p></tp:treatment-sec><tp:treatment-sec sec-type="description" id="SECID0EINAE"><title>Description</title><p><bold>(holotype male). <italic>Size</italic>.</bold> Length 33 mm; midbody vertical diameter 2.4 mm; 46 podous rings, no apodous rings in front of telson.</p><p><bold><italic>Colour</italic></bold> (Fig. <xref ref-type="fig" rid="F1">1A–C</xref>). After more than 100 years in alcohol overall light brown, with a darker hue along metazonital keels, posterior part of metazonites amber. Telson and legs yellowish.</p><fig id="F1" position="float" orientation="portrait"><object-id xmlns:xlink="http://www.w3.org/1999/xlink" content-type="doi" xlink:type="simple">10.3897/zookeys.1188.115802.figure1</object-id><object-id xmlns:xlink="http://www.w3.org/1999/xlink" content-type="arpha" xlink:type="simple">5178AE7B-6790-5096-9CE7-5FDAFE304893</object-id><label>Figure 1.</label><caption><p><italic><tp:taxon-name><tp:taxon-name-part taxon-name-part-type="genus" reg="Lophostreptus">Lophostreptus</tp:taxon-name-part><tp:taxon-name-part taxon-name-part-type="species" reg="neglectus">neglectus</tp:taxon-name-part></tp:taxon-name></italic> sp. nov., holotype (NHRS-TOBI 000005630) <bold>A</bold> head, collum and rings 2–4, lateral view <bold>B</bold> midbody rings, lateral view <bold>C</bold> posterior rings with legs, and telson, (ventro-)lateral view <bold>D</bold> left leg of 1<sup>st</sup> pair, anterior view <bold>E</bold> the same, close-up of prefemoral lobe. For <bold>A–C</bold>, the specimen was superficially dried and returned to alcohol after photography. Abbreviations: <italic>av</italic> = anal valve, <italic>cxs</italic> = coxosternal setae, <italic>dps</italic> = setae of prefemoral lobe, <italic>mz</italic> = metazona, <italic>oz</italic> = ozopore, <italic>pfl</italic> = prefemoral lobe, <italic>pr</italic> = preanal ring, <italic>pz</italic> = prozona.</p></caption><graphic xmlns:xlink="http://www.w3.org/1999/xlink" xlink:href="zookeys-1188-265_article-115802__-g001.jpg" position="float" orientation="portrait" xlink:type="simple" id="oo_964595.jpg"><uri content-type="original_file" xlink:type="simple">https://binary.pensoft.net/fig/964595</uri></graphic></fig><p><bold><italic>Head</italic></bold> (Fig. <xref ref-type="fig" rid="F1">1A</xref>). Vertex densely punctuate, with a clearly demarcated parietal furrow. Eyes not reaching mesal of antennal socket, c. 22 ommatidia in 5–6 horizontal and c. 8 vertical rows. Antennae reaching 3<sup>rd</sup> body ring. Antenno­meres 3–5 strongly narrowed at base.</p><p><bold><italic>Collum</italic></bold> (Fig. <xref ref-type="fig" rid="F1">1A</xref>). Not modified for accommodation of antennae, coarsely punctate; along the posterior margin a row of quite short, weak furrows and carinae which towards the sides gradually reach further forwards. Lateral lobes much narrower than the dorsal part, not expanded, traversed by 3 anteriorly strongly ascending carinae/furrows of which the uppermost is the strongest and almost straight, reaching anterior margin above eye level, anterior corner rectangular, posterior corner more rounded, margins straight.</p><p><bold><italic>Body rings</italic></bold> (Fig. <xref ref-type="fig" rid="F1">1B</xref>). Prozonites (<italic>pz</italic>) in anterior part (c. half) with very fine ring furrows which further back give place to a cell structure; posterior part (c. 20%) delimited by clear line, with a regular pattern of larger, rectangular cells. The cuticular scutes (‘cytoscutes’) of the anterior part of the prozonite are remarkable by being rounded rather than polygonal and by being arranged in an imbricate pattern, as described for several other trachystreptoform species by <xref ref-type="bibr" rid="B9">Enghoff et al. (in press</xref>, e.g., fig. 12G, left inset). Suture between pro- and metazonites straight, simple. Metazonites (<italic>mz</italic>) with faint constriction a little behind suture, with numerous simple keels which reach from suture, across constriction and until posterior ring margin; c. 20 keels between dorsal midline and ozopore. Ozopores (<italic>oz</italic>) small, a little in front of middle of metazonite. Sigilla not seen.</p><p><bold><italic>Telson</italic></bold> (Fig. <xref ref-type="fig" rid="F1">1C</xref>). Preanal ring (<italic>pr</italic>) regularly and densely grainy-rugose. Anal valves (<italic>av</italic>) overall with same sculpture, strongly vaulted, their mesal margins slightly raised as low rims, smooth, meeting in midline, paralleled more laterally by much higher lips with smooth edge; lips higher than distance between lips and mesal margin; area between mesal margin and lip with weaker sculpture than main part of valve.</p><p><bold><italic>Legs</italic>.</bold> Short, length c. 0.6× body diameter. No ventral pads. First pair (Fig. <xref ref-type="fig" rid="F1">1D, E</xref>): coxosternum with a few lateral setae (not evident in Fig. <xref ref-type="fig" rid="F1">1D</xref>), mesally with large groups of numerous long setae (<italic>cxs</italic>) next to prefemoral lobes. Prefemoral lobes (<italic>pfl</italic>) parallel-sided, c. twice as long as broad, apically broadly rounded, with a field of long setae (<italic>dps</italic>) extending from tip of process almost to its base.</p><p><bold><italic>Gonopod coxa</italic></bold> (Fig. <xref ref-type="fig" rid="F2">2</xref>). Proplica (<italic>pp</italic>) parallel-sided, apically curving slightly laterad and with a subsemicircular incision separating a broadly rounded lateral process (<italic>l</italic>) from a triangular mesal one (<italic>m</italic>). Metaplica (<italic>mp</italic>) with straight, only very slightly converging margins, hence almost same width throughout, subapically with mesal incision delimiting a smoothly rounded apical part with a semicircular mesapical process (<italic>map</italic>) and a relatively short, straight, tongue-shaped lateroapical process (<italic>lap</italic>).</p><fig id="F2" position="float" orientation="portrait"><object-id xmlns:xlink="http://www.w3.org/1999/xlink" content-type="doi" xlink:type="simple">10.3897/zookeys.1188.115802.figure2</object-id><object-id xmlns:xlink="http://www.w3.org/1999/xlink" content-type="arpha" xlink:type="simple">E7D32902-BB72-541F-866B-4F7BB6B6B6F2</object-id><label>Figure 2.</label><caption><p><italic><tp:taxon-name><tp:taxon-name-part taxon-name-part-type="genus" reg="Lophostreptus">Lophostreptus</tp:taxon-name-part><tp:taxon-name-part taxon-name-part-type="species" reg="neglectus">neglectus</tp:taxon-name-part></tp:taxon-name></italic> sp. nov., holotype (NHRS-TOBI 000005630), gonopods <bold>A</bold> anterior view <bold>B</bold> left gonopod, posterior-lateral view <bold>C</bold> right gonopod, apical part, anterior view <bold>D</bold> telopodite. Abbreviations: <italic>kn</italic> = ‘knee’, <italic>l</italic> = lateral proplical process, <italic>lap</italic> = lateroapical process, <italic>m</italic> = mesal proplical process, <italic>map</italic> = mesapical process, <italic>mp</italic> = metaplica, <italic>pp</italic> = proplica, <italic>slm</italic> = solenomere.</p></caption><graphic xmlns:xlink="http://www.w3.org/1999/xlink" xlink:href="zookeys-1188-265_article-115802__-g002.jpg" position="float" orientation="portrait" xlink:type="simple" id="oo_964596.jpg"><uri content-type="original_file" xlink:type="simple">https://binary.pensoft.net/fig/964596</uri></graphic></fig><p><bold><italic>Gonopod telopodite</italic></bold> (Figs <xref ref-type="fig" rid="F2">2A, B, D</xref>, <xref ref-type="fig" rid="F3">3A, B</xref>). Slender, simple, with a knobby lateral ‘knee’ (<italic>kn</italic>) shortly after the emergence of the telopodite from the gonocoel, thereafter forming a full circle. Solenomere (<italic>slm</italic>) flanked by two triangular flanges (<italic>tf</italic>) and a tongue-shaped process (<italic>tp</italic>).</p><fig id="F3" position="float" orientation="portrait"><object-id xmlns:xlink="http://www.w3.org/1999/xlink" content-type="doi" xlink:type="simple">10.3897/zookeys.1188.115802.figure3</object-id><object-id xmlns:xlink="http://www.w3.org/1999/xlink" content-type="arpha" xlink:type="simple">479C2151-75BF-5EAA-87F6-887B1D294706</object-id><label>Figure 3.</label><caption><p><italic><tp:taxon-name><tp:taxon-name-part taxon-name-part-type="genus" reg="Lophostreptus">Lophostreptus</tp:taxon-name-part><tp:taxon-name-part taxon-name-part-type="species" reg="neglectus">neglectus</tp:taxon-name-part></tp:taxon-name></italic> sp. nov. <bold>A</bold>, <bold>B</bold> holotype (NHRS-TOBI 000005630) <bold>A</bold> left gonopod telopodite, except basal part <bold>B</bold> distal part of telopodite, showing details of solenomere <bold>C</bold> paratype (<abbrev xmlns:xlink="http://www.w3.org/1999/xlink" xlink:title="Naturhistorisches Museum Wien" id="ABBRID0EWXAE" xlink:type="simple">NHMW</abbrev> MY10381). Abbreviations: <italic>kn</italic> = ‘knee’, <italic>tf</italic> = triangular flange, <italic>tp</italic> = tongue-shaped process.</p></caption><graphic xmlns:xlink="http://www.w3.org/1999/xlink" xlink:href="zookeys-1188-265_article-115802__-g003.jpg" position="float" orientation="portrait" xlink:type="simple" id="oo_964597.jpg"><uri content-type="original_file" xlink:type="simple">https://binary.pensoft.net/fig/964597</uri></graphic></fig></tp:treatment-sec><tp:treatment-sec sec-type="Descriptive notes on paratype" id="SECID0EFYAE"><title>Descriptive notes on paratype.</title><p>The paratype consists of a complete set of gonopods. Despite the overall poor condition of the slide, these gonopods are obviously identical to those of the holotype.</p></tp:treatment-sec><tp:treatment-sec sec-type="remarks" id="SECID0EKYAE"><title>Remarks.</title><p>The gonopods of <italic><tp:taxon-name><tp:taxon-name-part taxon-name-part-type="genus" reg="Lophostreptus">L.</tp:taxon-name-part><tp:taxon-name-part taxon-name-part-type="species" reg="neglectus">neglectus</tp:taxon-name-part></tp:taxon-name></italic> sp. nov. are clearly different from those of the other <italic><tp:taxon-name><tp:taxon-name-part taxon-name-part-type="genus" reg="Lophostreptus">Lophostreptus</tp:taxon-name-part></tp:taxon-name></italic> species of which the male is known. The remaining species which are currently assigned to <italic><tp:taxon-name><tp:taxon-name-part taxon-name-part-type="genus" reg="Lophostreptus">Lophostreptus</tp:taxon-name-part></tp:taxon-name></italic>, but which – due to the lack of gonopod information – may just as well belong to one or more other ‘trachystreptoform’ genera, all seem to be bigger and/or derive from localities far away from Mt. Kilimanjaro.</p></tp:treatment-sec><ref-list><ref id="B9"><mixed-citation xmlns:xlink="http://www.w3.org/1999/xlink" xlink:type="simple"><person-group><name name-style="western"><surname>Enghoff</surname><given-names>H</given-names></name><name name-style="western"><surname>Ngute</surname><given-names>ASK</given-names></name><name name-style="western"><surname>Kwezaura</surname><given-names>RL</given-names></name><name name-style="western"><surname>Laizzer</surname><given-names>RL</given-names></name><name name-style="western"><surname>Lyatuu</surname><given-names>HM</given-names></name><name name-style="western"><surname>Mhagawale</surname><given-names>W</given-names></name><name name-style="western"><surname>Mnendendo</surname><given-names>HR</given-names></name><name name-style="western"><surname>Marshall</surname><given-names>AR</given-names></name></person-group> (<year>in press</year>) A mountain of millipedes XI. The trachystreptoform spirostreptids of the Udzungwa Mountains, Tanzania (<tp:taxon-name><tp:taxon-name-part taxon-name-part-type="class">Diplopoda</tp:taxon-name-part></tp:taxon-name>, <tp:taxon-name><tp:taxon-name-part taxon-name-part-type="order">Spirostreptida</tp:taxon-name-part></tp:taxon-name>, <tp:taxon-name><tp:taxon-name-part taxon-name-part-type="family">Spirostreptidae</tp:taxon-name-part></tp:taxon-name>). European Journal of Taxonomy.</mixed-citation></ref></ref-list></tp:taxon-treatment>
